# Supplementary material for: Airborne Influenza Virus in Daycare Centers
Source: Viruses. 2024 May 22;16(6):822. doi: 10.3390/v16060822 (PMC11209538; doi:10.3390/v16060822)
Supplement: Supplementary file 1 [file viruses-16-00822-s001.zip]

Archive with 1 entries (1 files):
- viruses-3001725-supplementary.pdf
